# Supplementary material for: The Role of Ctk1 Kinase in Termination of Small Non-Coding RNAs
Source: PLoS One. 2013 Dec 4;8(12):e80495. doi: 10.1371/journal.pone.0080495 (PMC3851182; doi:10.1371/journal.pone.0080495)
Supplement: Table S1 — List of genes in the clusters of Figure 1A . (XLSX) [file pone.0080495.s007.xlsx]

## Sheet: Clusters
Table S1. List of genes in the clusters of Figure 1A
cluster 1	cluster 2	cluster 3	cluster 4
YFR032C	YIR030C	YBL112C	YAL020C
YJL140W	YAR009C	YFL066C	YGR108W
YDL079C	YJR061W	YJL116C	YHL028W
YGR202C	YDR258C	YGR289C	YJL210W
YKL006C-A	YHR075C	YGL096W	YER105C
YBR012C	YDL154W	YJL079C	YGL198W
YEL072W	YBR208C	YLL026W	YHR032W
YKR080W	YJR137C	YNL160W	YER114C
YGR039W	YOL152W	YBR068C	YJR031C
YDR078C	YCR089W	YPL017C	YJR129C
YGL183C	YFL033C	YLR258W	YIL119C
YER066C-A	YIL045W	YDR133C	YPR114W
YGL179C	YLR263W	YPR194C	YGR203W
YLR390W	YLR092W	YBR148W	YKL130C
YOR044W	YCL069W	YFL030W	YMR211W
YCR039C	YDR520C	YNL015W	YNL134C
YHR030C	YHR214W-A	YIL066C	YLR413W
YLR137W	YBR280C	YIL099W	YER028C
YKL125W	YLR383W	YLR042C	YKR020W
YGR288W	YGR224W	YMR317W	YBR053C
YLR179C	YJR153W	YBR147W	YOR315W
YGR154C	YLR424W	YDR070C	YBR205W
YKL005C	YOR378W	YBR116C	YBR206W
YBR040W	YER103W	YBR117C	YGR191W
YDR085C	YAL063C	YDL223C	YMR153W
YKL136W	YMR007W	YDL218W	YMR132C
YGL052W	YHR211W	YHR096C	YBL006C
YML047C	YER015W	YIL136W	YJR014W
YBR035C	YIL169C	YNL194C	YLR401C
YEL012W	YOL155C	YLR151C	YDR279W
YBR250W	YKL220C	YPL111W	YGR010W
YMR271C	YGL141W	YGR043C	YNL193W
YLR283W	YDR160W	YMR107W	YBR080C
YDL021W	YGL144C	YMR175W	YLR195C
YPL088W	YDR181C	YDR265W	YER140W
YGR197C	YKL188C	YER004W	YPL101W
YIL107C	YKR102W	YLR327C	YDL138W
YHR138C	YPR111W	YDR032C	YGL004C
YDR177W	YBR295W	YGR066C	YIL034C
YOL016C	YLR362W	YGL121C	YDR517W
YLL009C	YDR108W	YKL065C	YPL274W
YLR205C	YJL070C	YHR071W	YNL310C
YER084W	YNR062C	YKL187C	YDR478W
YNL286W	YNR070W	YBL078C	YLR045C
YMR059W	YBR225W	YPL154C	YHL009C
YOR289W	YLR381W	YLR270W	YPL055C
YCL038C	YPR179C	YOR020C	YKL183W
YJL161W	YHL009W-B	YBR085C-A	YPR162C
YMR062C	YKL050C	YDR077W	YBR187W
YIL116W	YLR338W	YGR161C	YMR150C
YAR060C	YEL023C	YPL223C	YJL121C
YDR124W	YLR430W	YER053C	YGL101W
YLR246W	YGL142C	YKL163W	YER063W
YGL053W	YPR092W	YDL204W	YPR147C
YJL119C	YPL147W	YJL142C	YLR440C
YDR441C	YNR065C	YJL141C	YDL036C
YER142C	YKL035W	YLR414C	YHR201C
YJL091C	YBR045C	YDL110C	YJR147W
YGR031W	YNR064C	YDR379C-A	YNL261W
YOR277C	YOR363C	YDR098C-B	YOR179C
YOR272W	YJR039W	YLR400W	YDR469W
YOL123W	YMR053C	YLR411W	YNL168C
YDR519W	YNL242W	YGR146C	YBL105C
YJL153C	YBR108W	YHR209W	YOR323C
YAR073W	YNL034W	YBL107W-A	YGR245C
YLR432W	YDR360W	YER138W-A	YHL011C
YHR216W	YLR386W	YKR091W	YMR038C
YHR112C	YOR072W	YLR311C	YOR091W
YOL098C	YGR217W	YLR312C	YER089C
YCR007C	YPR117W	YGR161C-D	YLR036C
YGL098W	YNL250W	YMR158C-A	YNL062C
YHR157W		YDR261C-D	YPR183W
YIL134W		YNL208W	YHR100C
YOR344C		YPR158C-D	YPR176C
YCR015C		YDR210C-D	YMR138W
YLR105C		YBR072W	YPL076W
YDR472W		YKL142W	YEL006W
YOR278W		YPL186C	YDR221W
YDR253C		YLR178C	YLR132C
YJR103W		YHR104W	YJR131W
YKL210W		YOR120W	YDR423C
YJR010W		YDR380W	YGR199W
YOL034W		YEL060C	YGL143C
YKL064W		YNR014W	YHR011W
YCR014C		YDL222C	YDL220C
YGR213C		YKL150W	YDR130C
YJL048C		YMR169C	YMR168C
YPR091C		YMR103C	YGR156W
YJR051W		YBR126C	YGR141W
YOR275C		YGL037C	YIL150C
YGL090W		YGR032W	YPL077C
YFL012W		YKR046C	YPL040C
YGL086W		YIL155C	YJR135C
YOL104C		YMR251W-A	YBR194W
YCL008C		YOR374W	YOR284W
YML103C		YDR001C	YKR010C
YMR014W		YER067W	YKL069W
YOL051W		YER054C	YOR274W
YDR391C		YML128C	YOR149C
YGR153W		YIL101C	YMR154C
YJL034W		YMR196W	YOR035C
YFR020W		YPR026W	YPL109C
YLL042C		YJR045C	YMR233W
YML130C		YFR030W	YPL184C
YIL037C		YLR438W
YGL045W		YMR096W
YHL016C		YGR042W
YIL089W		YFL016C
YDR543C		YJR149W
YNR077C		YMR061W
YJR162C		YPR115W
YLR227C		YPR184W
YKR103W		YBR119W
YKR104W		YDL215C
YOR333C		YJR109C
YDL171C		YEL047C
YJR155W		YIL117C
YDR173C		YER081W
YGR295C		YPL092W
YCR020C		YHR018C
YOR009W		YIR034C
YER037W		YPL250C
YER150W		YHR137W
YMR140W		YLR390W-A
YGR182C		YEL039C
YML059C		YOR032C
YKL096W		YCL021W-A
YEL074W		YNL104C
YEL075W-A		YKL109W
YLR463C		YOR062C
YLR465C		YGR088W
YHL030W		YKL093W
YGL010W		YLL055W
YNL281W		YJR107W
YDR185C		YHL035C
YOR349W		YMR250W
YNL251C		YCL042W
YML007C-A		YBR169C
YPL245W		YOR381W
YGR142W		YGR008C
YJL035C		YMR090W
YJL016W		YEL011W
YPR158W		YER141W
YNL289W		YMR105C
YJL108C		YLR149C
YLR350W		YOR173W
YOL011W		YLR177W
YNL338W		YBL049W
		YNL200C
		YNL277W
		YPL123C
		YGL156W
		YIR017C
		YKL151C
		YLR267W
		YOR306C
		YJL217W
		YHR033W
		YIL024C
		YLR174W
		YKL161C
		YDR263C
		YMR087W
		YLL053C
		YOR242C
		YOL017W
		YLR343W
		YBR033W
		YGR292W
		YMR095C
		YOL153C
		YKL001C

## Sheet: Enrichment Clusters
Table S1. Enrichment analysis of the clusters of Figure 1A
Cluster 1
Name	Corrected P-value	Cluster frequency	Background frequency	Annotated Genes
first genes after snoRNAs (till 5kb)	4.832e-12	22 out of 148 (14.9%)	55 out of 6609 annotated genes (0.8%)	YCR015C, HEM4, NUP188, MAD1, TRS31, BUD22, GAL11, YOL098C, REC104, SFT1, UBX6, IMO32, NVJ2, PDX3, YOR277C, SMC5, YTM1, SEN2, UBA1, ECM19, FLX1, USE1
Cluster 2
GO-BP
Name	Corrected P-value	Cluster frequency	Background frequency	Annotated Genes
flocculation via cell wall protein-carbohydrate interaction (GO:0000501)	0.001507	3 out of 65 (4.6%)	4.0 out of 6381 annotated genes (0.1%)	FLO9, FLO5, FLO10
Cluster 3
GO-BP
Name	Corrected P-value	Cluster frequency	Background frequency	Annotated Genes
oxidation-reduction process (GO:0055114)	1.793e-05	32 out of 165 (19.4%)	433.0 out of 6381 annotated genes (6.8%)	RGI1, IRC15, PST2, MET14, GSY2, LYS1, TKL2, MBR1, CYC7, PET10, ALD3, CTT1, FRD1, SGA1, GDB1, MET10, GIP2, FRE3, GUT2, COX15, GRE3, GDH2, SER3, RNR3, GLC3, MCR1, NQM1, ALD4, IDP2, GCY1, YJR149W, PGM2
alpha-amino acid metabolic process (GO:1901605)	0.0001675	19 out of 165 (11.5%)	191.0 out of 6381 annotated genes (3.0%)	SNO1, ARO9, CPA2, CAR2, MET10, AGX1, LEU4, MET28, YHR033W, GAD1, ARG4, GDH2, MET14, SER3, CAR1, LYS1, ARO10, IDP2, MET2
cellular carbohydrate metabolic process (GO:0044262)	0.0007613	16 out of 165 (9.7%)	153.0 out of 6381 annotated genes (2.4%)	HSP104, GDB1, ATH1, GIP2, GUT2, TPS1, NTH1, GSC2, GSY2, GLC3, AMS1, IDP2, MAL12, MAL11, SGA1, PGM2
single-organism carbohydrate catabolic process (GO:0044724)	0.001016	13 out of 165 (7.9%)	104.0 out of 6381 annotated genes (1.6%)	GDB1, ATH1, TKL2, AMS1, NQM1, GUT2, MAL12, GCY1, GRE3, NTH1, MAL11, PGM2, SGA1
trehalose metabolic process (GO:0005991)	0.001968	5 out of 165 (3.0%)	11.0 out of 6381 annotated genes (0.2%)	HSP104, ATH1, TPS1, NTH1, PGM2
carbohydrate catabolic process (GO:0016052)	0.002131	13 out of 165 (7.9%)	111.0 out of 6381 annotated genes (1.7%)	GDB1, ATH1, TKL2, AMS1, NQM1, GUT2, MAL12, GCY1, GRE3, NTH1, MAL11, PGM2, SGA1
alpha-amino acid biosynthetic process (GO:1901607)	0.003535	14 out of 165 (8.5%)	134.0 out of 6381 annotated genes (2.1%)	SER3, ARO9, CPA2, CAR2, MET10, LYS1, AGX1, LEU4, MET28, YHR033W, IDP2, ARG4, MET2, MET14
energy reserve metabolic process (GO:0006112)	0.003726	7 out of 165 (4.2%)	30.0 out of 6381 annotated genes (0.5%)	GDB1, GSY2, RGI1, GIP2, GLC3, PGM2, SGA1
cellular amino acid metabolic process (GO:0006520)	0.005058	21 out of 165 (12.7%)	284.0 out of 6381 annotated genes (4.5%)	SNO1, ARO9, CPA2, CAR2, MET10, AGX1, LEU4, MET28, YHR033W, GAD1, ARG4, GDH2, MET14, SER3, CAR1, LYS1, ARO10, IDP2, ALD3, YGP1, MET2
cellular amino acid biosynthetic process (GO:0008652)	0.005398	15 out of 165 (9.1%)	158.0 out of 6381 annotated genes (2.5%)	SER3, ARO9, CPA2, CAR2, MET10, LYS1, AGX1, LEU4, MET28, YHR033W, ALD3, IDP2, ARG4, MET2, MET14
single-organism metabolic process (GO:0044710)	0.006304	53 out of 165 (32.1%)	1179.0 out of 6381 annotated genes (18.5%)	SNO1, ARO9, CPA2, RGI1, IRC15, AGX1, PST2, GAD1, PNC1, YKL151C, MET14, GSY2, YNL200C, SNZ1, LYS1, ARO10, TKL2, PET10, CYC7, MBR1, ALD3, CTT1, FRD1, YGP1, MET2, SGA1, GDB1, CAR2, YJR107W, GIP2, MET10, LEU4, MET28, YHR033W, FRE3, PCD1, GUT2, COX15, GRE3, ARG4, GDH2, SER3, CAR1, RNR3, VMR1, GLC3, NQM1, MCR1, ALD4, IDP2, GCY1, YJR149W, PGM2
TFBS (Fraenkel)
Name	Corrected P-value	Cluster frequency	Background frequency	Annotated Genes
MSN2	0.002175	17 out of 172 (9.9%)	203 out of 6608 annotated genes (3.1%)	HSP104, PRB1, HOR7, GSY2, CAR1, HSP26, SIP18, SSC1, YMR087W, PST2, YBR085C-A, STF2, CTT1, GRE3, YGP1, TOS8, YMR090W
MSN4	0.0003716	17 out of 172 (9.9%)	178 out of 6608 annotated genes (2.7%)	HSP104, CPA2, HSP26, IRC15, YHR033W, YMR087W, PST2, STF2, GRE3, YNL194C, CCW14, HOR7, CTT1, YLR042C, FMP16, YGP1, PGM2
GCN4	0.00191	17 out of 172 (9.9%)	201 out of 6608 annotated genes (3.0%)	SNO1, PCL5, CPA2, MET10, LEU4, MET28, BAP2, ARG4, ICY2, BOP2, PRM5, RTC2, HOR7, CAR1, SNZ1, LYS1, RTS3
Cluster 4
Name	P-value	Cluster frequency	Background frequency	Annotated Genes
weak polyA site (Kim et al 2010 NSMB)	0.0002818*	7 out of 104 (6.7%)	82 out of 6609 annotated genes (1.2%)	RGT2, AIM4, SNM1, GPI2, CIN4, YKL069W, PTC2
	* Note: this p-value becomes insignificant when multiple testing corrected, so the enrichment is very weak.
