# Supplementary material for: The Role of Ctk1 Kinase in Termination of Small Non-Coding RNAs
Source: PLoS One. 2013 Dec 4;8(12):e80495. doi: 10.1371/journal.pone.0080495 (PMC3851182; doi:10.1371/journal.pone.0080495)
Supplement: Table S2 — Yeast strains. (XLS) [file pone.0080495.s008.xls]

## Sheet: Yeast strains
Name	Genotype	Source
Wild type (BY4742)	MATalpha, his3-1, leu2, lys2, ura3	Brachman et al., 1998
Wild type (BY4741)	MATa, his3-1, leu2, met15, ura3	Brachman et al., 1998
ctk1Δ	as BY4742, ctk1::kanMX6	Open Biosystems + this study
rtt103Δ	as BY4742, rtt103::kanMX6	Open Biosystems
set2Δ	as BY4742, set2::kanMX6	Open Biosystems
rco1Δ	as BY4742, rco1::kanMX6	Open Biosystems
eaf3Δ	as BY4742, eaf3::kanMX6	Open Biosystems
rrp6Δ	as BY4742, rrp6::kanMX6	Open Biosystems
lrp1Δ	as BY4742, lrp1::kanMX6	Open Biosystems
Y12015	as BY4741, sen1-1::kanMX6	Boone
Y10733	as BY4741, pcf11-ts2::kanMX6	Boone
Y10724	as BY4741, pcf11-2::kanMX6	Boone
YSB2064	as BY4741, nrd1Δ6-150	Vasiljeva et al., 2008
YSB2078	as BY4741, nrd1Δ151-214	Vasiljeva et al., 2008
YTL152	as BY4741, nrd1Δ6-150, ctk1::kanMX6	this study
YTL153	as BY4741, nrd1Δ151-214, ctk1::kanMX6	this study
DLY380	MATalpha, his4-912∂ lys2-128∂ leu2-1 ura3-52 spt5-194	Hartzog et al., 1998
DLY381	MATalpha, his4-912∂ lys2-128∂ leu2-1 ura3-52 spt5-242	Hartzog et al., 1998
YTL175	MATalpha, his4-912∂ lys2-128∂ leu2-1 ura3-52 spt5-194, ctk1::kanMX6	this study
YTL176	MATalpha, his4-912∂ lys2-128∂ leu2-1 ura3-52 spt5-242, ctk1::kanMX6	this study
YTL160	as BY4742, ctk1::kanMX6 pRS306-CTK1	this study
YTL161	as BY4742, ctk1::kanMX6 pRS306-CTK1-T338A	this study
YTL162	as BY4742, ctk1::kanMX6 pRS306-CTK1-D324N	this study
YTL166	as BY4742, PCF11-TAP::URA	this study
YTL167	as BY4742, ctk1::kanMX6, PCF11-TAP::URA	this study
YTLDH-20+21	as BY4741, rpb1-S2A::kanMX6	Damien Hermand
YTLDH-26+27	as BY4741, rpb1-S2A::kanMX6 ctk1::kanMX6	Damien Hermand
Wild type (W303)	MATa and/or α; ura3-1; trp1Δ 2; leu2-3,112; his3-11,15; ade2-1; can1-100	(Thomas and Rothstein, 1989)
rrp6Δ	as W303, rrp6Δ::KANMX	F. Lacroute
ctk1Δ	as W303, ctk1Δ::TRP1	T. Villa
ctk1Δ, rrp6Δ	as W303, ctk1Δ::TRP1, rrp6Δ::KANMX	T. Villa
spt5ΔCTR	as W303, spt5ΔCTR::HA::HIS3	Lapore and Lafontaine; 2011 – strain BY isogenized by crossing 3 times with W303
spt5ΔCTR, rrp6Δ	as W303, spt5ΔCTR::HA::HIS3; rrp6Δ::KANMX	this study
Nrd1-TAP	as W303, NRD1:::TAP::HIS3	T. Villa
Nrd1-TAP, ctk1Δ	as W303, NRD1:::TAP::HIS3, ctk1Δ::TRP1	this study
PGAL CTK1	as W303, HIS3::PGAL HA::CTK1	this study
PGAL CTK1, spt5ΔCTR	as W303, HIS3::PGAL HA::CTK1, spt5ΔCTR::HA::HIS3	this study
PGAL BUR1	as W303, HIS3::PGAL HA::BUR1	this study
PGAL CTK1, PGAL BUR1	as W303, HIS3::PGAL HA::CTK1, HIS3::PGAL HA::BUR1	this study
PGAL CTK1, rrp6Δ	as W303, HIS3::PGAL HA::CTK1; rrp6Δ::KANMX	this study
PGAL CTK1, spt5ΔCTR, rrp6Δ	as W303, HIS3::PGAL HA::CTK1; spt5ΔCTR::HA::HIS3; rrp6Δ::KANMX	this study
PGAL BUR1, rrp6Δ	as W303, HIS3::PGAL HA::BUR1; rrp6Δ::KANMX	this study
PGAL CTK1, PGAL BUR1, rrp6Δ	as W303, HIS3::PGAL HA::CTK1; HIS3::PGAL HA::BUR1; rrp6Δ::KANMX	this study
rna15-2	as W303, rna15-2	F. Lacroute
rna15-2, rrp6Δ	as W303, rna15-2, rrp6::KAN	Libri et al., 2002
rna14-3	as W303, rna14-3	F. Lacroute
rna14-3, ∆rrp6	as W303, rna14-3, rrp6::KAN	Libri et al., 2002
