# Supplementary material for: The Role of Ctk1 Kinase in Termination of Small Non-Coding RNAs
Source: PLoS One. 2013 Dec 4;8(12):e80495. doi: 10.1371/journal.pone.0080495 (PMC3851182; doi:10.1371/journal.pone.0080495)
Supplement: Table S3 — Northern probes and ChIP primers. (XLS) [file pone.0080495.s009.xls]

## Sheet: Sheet1
Northern probes and ChIP primers
snR5-probe	GTGATGTCTTAAGCATGGTAATCCGG
snR13-probe	CACACCGTTACTGATTTGGCAAAAGC
snR60-probe	CGATAGTATGTTCAATCAGTTGAACT
snR33-probe	CAAAACTAGTGCTTGATATCACATCC
snR82-probe	AGAAAAACTCCCGGTAACCAGGCCAG
snR43-probe	GACAACCACACGGTCTTTGAAACGAG
HEM4-probe	GGTGGGCATGCCTTAATATCCGTACT
TRS31-probe	CATAGGGTACCGTGGATAAACTGCAG
UBX6-probe	CGCCCAAAAAGATGTCAAACCTGAGT
YCR015C-probe	TAGCTTTGAGAACACTTGTCACTAAC
USE1-probe	TGTAAACACCAGTCCGAGAATCATAA
YCL007C	TGTTTTGTTTTGTCGTACAGTGTTTG
YJL047C-A-probe	CCTTCTCCAATTACAAGCATATTACT
SER3-probe	CACCAATGTGTGGTGTCAAGATGATA
CUT882-probe	TGTCTCAAAGACTCGGTGTAGATCTG
BIO5-probe	TTAAACCCAGGTGTCAACACTGCTAG
TEL-V-F	GGCTGTCAGAATATGGGGCCGTAGTA
TEL-V-R	CACCCCGAAGCTGCTTTCACAATAC
snR13-ChIP-1-F	AATGGAGCCTGGTAAGTTCCTT
snR13-ChIP-1-R	AAGATATAGAGACGATTTGAGATGC
snR13-ChIP-2-F	GGCATCTCAAATCGTCTCTATATC
snR13-ChIP-2-R	GAGTTTTTCCACACCGTTACTGAT
snR13-ChIP-3-F	GACCTTTTAACTTCCCCGTAGAAA
snR13-ChIP-3-R	CCAAACCCAACGTACTAACATCT
snR13-ChIP-4-F	ATACTTTGCAGGACAAGAGACACG
snR13-ChIP-4-R	CAGATGCGCTTGGTTGAATTAT
snR13-ChIP-5-F	CTCCTAGTTCTCTTCCCAGAGCAT
snR13-ChIP-5-R	AAGTCGCTGTGCTGGAGTTAG
snR13-ChIP-6-F	AGTGCTTGACAGGGAAGGTT
snR13-ChIP-6-R	ACAAACTCTTTATCCTTTTCTTGG
snR5-ChIP-1-F	AGGCTGACGTTAATAGGAAC
snR5-ChIP-1-R	ATCTCTTAGGGCTCCTACTG
snR5-ChIP-2-F	TTGCAGGATCCTTCAGGATAAG
snR5-ChIP-2-R	GTCTACTTCCAGCCATTTGC
snR5-ChIP-3-F	GGTTCGCTCTAGGTGTACATATC
snR5-ChIP-3-R	AGCTGACTACAGCACAACCCAAC
snR5-ChIP-4-F	GGTAAAATAGACCTTGCTCGAG
snR5-ChIP-4-R	AAGCGGTACGAATATGGGTTC
snR5-ChIP-5-F	AAGACGCTGGTAATGGTTCAAT
snR5-ChIP-5-R	ATCTCTTCTAATTTCACCCACGAG
snR5-ChIP-6-F	TGAATTATACCAGCGCCATAAATA
snR5-ChIP-6-R	GGACTCTACCCAATAGCTTCTTTG
snR82-ChIP-1-F	GTCCTAGAGATATTATAAAACGG
snR82-ChIP-1-R	CCACTAACACAAATTACTTGAAC
snR82-ChIP-2-F	TGGCTCTTCAACACATTTCAA
snR82-ChIP-2-R	GAAGCTTAAGGATAATCAGACG
snR82-ChIP-3-F	CCCACAGTCTATAGTTTGATAG
snR82-ChIP-3-R	ATCCAGACCGACATCTGTAAC
snR82-ChIP-4-F	GTTGACAGGACACATAATAGC
snR82-ChIP-4-R	GCTTTCCTTCGTAGACGATTC
snR82-ChIP-5-F	GTGACGACAATAAGGTCTCAG
snR82-ChIP-5-R	TCAACTCCATAACAGCTTCGC
snR82-ChIP-6-F	GATTCTCGGACTGGTGTTTAC
snR82-ChIP-6-R	GGAGAATTCTGCAGCCTATAC
PMA1-3'-F	ATCCAAAACTTCGGTGCTATGAAC
PMA1-3'-R	AATTGCCAGGATGGGATAGAAGAC
NEL025c - PCR probe - F	CCTGTTGACATTGCAGACAA
NEL025c - PCR probe - R	GCAAAGATCTGTATGAAAGG
NGR060w - PCR probe - F	TGGCAAAGGACAACCGTAGAAG
NGR060w - PCR probe - F	ACCAGTTCTCGATTATACGT
snR33 - PCR probe - F	GCTTAATGCCCTCTTTGTACG
snR33 - PCR probe - R	GCATTGGCTCGATTGTCAAC
snR47 - PCR probe - F	CCTATAACAACAACAACATG
snR47 - PCR probe - R	ATAGCCATTAGTAAGTACGC
ACT1 - PCR probe - F	ATGTTCCCAGGTATTGCCGA
ACT1 - PCR probe - R	ACACTTGTGGTGAACGATAG
CYC1 - PCR probe - F	TAGACACGCAAACACAAATAC
CYC1 - PCR probe - R	GCGTGAATGTAAGCGTGACAT
U4 - PCR probe - F	ATCCTTATGCACGGGAAA
U4 - PCR probe - R	CACCGAATTGACCATGAG
ARO8 - PCR probe - F	GCCACTGCAGGTAACACAAA
ARO8 - PCR probe - R	CGTCATGGTCCTGCTTTGGA
5SrRNA - probe	AGTTGATCGGACGGGAAAC
PGAL CTK1 construction - F	TTTGCACTAGAATAACACAGGGACCATACAGCATAAATTATTTGGTAACAgaattcgagctcgtttaaac
PGAL CTK1 construction - R	TTATTTCTGCTATAACTCTTTGAATAAGTATTGCCATTATTGTAGGACATgcactgagcagcgtaatctg
PGAL BUR1 construction - F	TATAGTATTAGCAGTACATTCGTGGTCAAGCAGAATAACAGTAAAATAATgaattcgagctcgtttaaac
PGAL BUR1 construction - R	TTATTAAATTCGGTTTTTGGAAGAACCGCGGGGGAACCATTATCACTCATgcactgagcagcgtaatctg
